# Supplementary material for: Digital Access for Screens and Smiles: Telehealth Use and Dental Care Access in the U.S
Source: Clin Pract. 2026 May 6;16(5):91. doi: 10.3390/clinpract16050091 (PMC13204784; doi:10.3390/clinpract16050091)
Supplement: Supplementary file 1 [file clinpract-16-00091-s001.zip]

Archive with 1 entries (1 files):
- clinpract-4273310-supplementary.pdf
